# Supplementary material for: Mining the Vavilov wheat diversity panel for new sources of adult plant resistance to stripe rust
Source: Theor Appl Genet. 2022 Feb 3;135(4):1355–73. doi: 10.1007/s00122-022-04037-8 (PMC9033734; doi:10.1007/s00122-022-04037-8)
Supplement: Supplementary file 1 — Supplementary file1 (XLSX 47 kb) [file 122_2022_4037_MOESM1_ESM.xlsx]

## Sheet: Sheet2
Online resource 1. Details of the wheat diversity panel comprising 295 single seed descent (SSD) lines originally sourced from the N. I. Vavilov Institute of Plant Genetic Resources (VIR) in St Petersburg, Russia. Details for the SSD lines include; the University of Queensland (UQ) SSD line number, Australian Grain Genebank (AGG) Accession number, origin (i.e. country), and cultivation status. Th…
UQ SSD line number	AGG Accession number	Country	Cultivation status	Seedling		Field_2014_1			Field_2014_2			Field_2014_3			Field_2015_1 (1-9 scale)	Field_2015_2 (1-9 scale)	Field_2016_1 (1-9 scale)	Field_2016_2 (1-9 scale)	Marker screening APR genes	Cluster
				0-4 Scale	0-9 Scale	Severity	IT	CI	Severity	IT	CI	Severity	IT	CI
WLA-001	AGG40664WHEA1	Russia	Landrace	1=c	3	10	MR	4	25	MR	10	30	MRR	9	2	2	3	4	Yr29- Heterozygous	1
WLA-002	AGG40665WHEA1	Russia	Landrace	-	-	10	MRMS	6	15	MR	6	30	MRR	9	2	2	3	3	-	1
WLA-003	AGG40666WHEA1	-	-	3++	8.5	10	MR	4	25	MRR	7.5	5	R	1	3	2	4	5	Yr33/Yr39	2
WLA-004	AGG40667WHEA1	-	-	2n	5	30	MSMR	18	20	MRMS	12	30	MRR	9	6	2	7	6	Yr33/Yr39	3
WLA-005	AGG40668WHEA1	-	-	3c	7.25	30	MS	24	25	MRMS	15	40	MRMS	24	7	7	7	7	-	3
WLA-006	AGG40669WHEA1	-	-	3c	7.25	20	SMS	18	25	MRMS	15	40	MRR	12	6	6	7	7	-	3
WLA-007	AGG40670WHEA1	-	-	-	-	­	­	-	­	­	­	­	­	­	2	2	-	-	-	-
WLA-008	AGG40671WHEA1	-	-	3++	8.5	15	MRMS	9	15	MRR	4.5	40	MRR	12	6	3	6	7	-	2
WLA-009	AGG40672WHEA1	-	-	3	7	20	S	20	30	MRMS	18	40	MRR	12	7	7	7	7	-	3
WLA-010	AGG40673WHEA1	-	-	3+	8	30	S	30	60	S	60	70	S	70	8	7	8	8	-	4
WLA-011	AGG40674WHEA1	-	-	2	5	20	SMS	18	40	MRMS	24	40	MRMS	24	6	3	8	8	-	3
WLA-012	AGG40675WHEA1	-	-	3+	8	15	MR	6	15	MRR	4.5	40	MRR	12	2	2	6	5	-	2
WLA-013	AGG40676WHEA1	-	-	1-	3	15	MR	6	25	MRR	7.5	40	MRR	12	3	2	7	4	-	5
WLA-014	AGG40677WHEA1	-	-	0;	0	10	MR	4	20	RMR	6	5	R	1	2	3	2	3	Yr46/Yr59	2
WLA-015	AGG40678WHEA1	-	-	1-c	3	15	MS	12	20	MRMS	12	40	MRR	12	8	6	7	8	-	3
WLA-016	AGG40679WHEA1	-	-	1c	3	15	MS	12	20	MRMS	12	40	MRR	12	8	6	7	8	-	3
WLA-017	AGG40680WHEA1	Tajikistan	Landrace	;1+	2	10	MRMS	6	25	MRMS	15	40	MRR	12	3	2	-	-	Yr59	-
WLA-018	AGG40681WHEA1	Kazakhstan	Landrace	3+	8	20	MRMS	12	30	MRR	9	5	R	1	6	3	7	8	Yr59	6
WLA-019	AGG40682WHEA1	China	Landrace	1=n	3	10	MR	4	25	MRR	7.5	5	R	1	3	6	5	5	Yr59	7
WLA-020	AGG40683WHEA1	China	Landrace	;n	0.5	10	MR	4	15	MRR	4.5	30	MRR	9	2	3	2	4	-	1
WLA-021	AGG40684WHEA1	India	Landrace	4	9	30	MR	12	25	MRR	7.5	40	MRR	12	8	5	7	7	-	8
WLA-022	AGG40685WHEA1	India	Landrace	1c	3	30	MR	12	20	MRR	6	10	R	2	6	5	7	8	Yr46/Yr59	6
WLA-023	AGG40686WHEA1	Sudan	Landrace	;n	0.5	15	MR	6	15	MRR	4.5	30	MRR	9	6	2	5	5	Yr29	7
WLA-024	AGG40687WHEA1	Sudan	Landrace	2	5	20	MR	8	20	MRR	6	5	R	1	3	3	6	6	Yr29- Heterozygous	7
WLA-025	AGG40688WHEA1	Sudan	Landrace	0;	0	10	MRR	3	20	MRR	6	5	R	1	2	3	2	3	Yr29/Yr46/Yr59	1
WLA-026	AGG40689WHEA1	Sudan	Landrace	0;	0	10	MRR	3	20	MRR	6	10	R	2	2	3	2	3	Yr29/Yr46/Yr59	1
WLA-027	AGG40690WHEA1	Sudan	Landrace	4	9	20	MSMR	12	20	MR	8	40	MRMS	24	7	2	7	8	Yr59	6
WLA-028	AGG40691WHEA1	India	Landrace	;n1=	1.5	15	MR	6	25	MRR	7.5	30	MRR	9	2	2	3	3	Yr33/Yr59	1
WLA-029	AGG40692WHEA1	India	Landrace	4	9	20	MR	8	20	MRR	6	10	R	2	3	3	6	5	Yr46	7
WLA-030	AGG40693WHEA1	India	Landrace	3	7	15	MR	6	25	MRR	7.5	10	R	2	3	3	6	5	Yr33/Yr59	7
WLA-031	AGG40694WHEA1	India	Landrace	3+	8	20	MRMS	12	25	MRR	7.5	40	MR	16	5	5	7	7	Yr46/Yr59	6
WLA-032	AGG40695WHEA1	India	Landrace	2++cn	6	15	MR	6	30	MRR	9	40	MRR	12	6	3	6	3	-	7
WLA-033	AGG40696WHEA1	India	Landrace	3++c	8.5	10	MR	4	20	MRR	6	10	R	2	5	3	4	4	Yr46/Yr59	7
WLA-034	AGG40697WHEA1	India	Landrace	3+	8	15	MR	6	25	MRR	7.5	10	R	2	3	3	4	4	Yr46/Yr59	7
WLA-035	AGG40698WHEA1	India	Landrace	;nc=	0.5	10	RMR	3	30	MRR	9	40	MRR	12	3	3	4	4	Yr46/Yr59	1
WLA-036	AGG40699WHEA1	Pakistan	Landrace	2+	5.5	30	MSS	27	50	S	50	50	MRMS	30	9	5	8	9	Yr46	4
WLA-037	AGG40700WHEA1	India	Landrace	3	7	15	MRMS	9	20	MRR	6	40	MRR	12	6	4	7	9	Yr46/Yr59	6
WLA-038	AGG40701WHEA1	India	Landrace	2+c	5.5	15	MRMS	9	20	MRR	6	40	MRR	12	5	4	4	4	Yr46/Yr59	7
WLA-039	AGG40702WHEA1	India	Landrace	0;	0	20	MR	8	25	MRR	7.5	40	MRR	12	2	3	3	4	-	1
WLA-040	AGG40703WHEA1	India	Landrace	;n	0.5	20	MR	8	20	MRR	6	5	R	1	2	3	2	3	Yr59	1
WLA-041	AGG40704WHEA1	India	Landrace	3	7	10	MRMS	6	25	MRR	7.5	40	MRR	12	3	3	4	4	Yr46/Yr59	7
WLA-042	AGG40705WHEA1	India	Landrace	;n1	1.5	10	MR	4	25	MR	10	40	MRR	12	3	3	3	4	Yr46/Yr59	1
WLA-043	AGG40706WHEA1	Pakistan	Landrace	3+	8	15	MRMS	9	20	MRR	6	30	MRR	9	4	3	5	3	-	7
WLA-044	AGG40707WHEA1	Pakistan	Landrace	2+	5.5	15	MSMR	9	30	MRMS	18	40	MS	32	6	9	7	7	Yr59	8
WLA-045	AGG40708WHEA1	Pakistan	Landrace	0;	0	15	MR	6	5	R	1	10	R	2	2	4	3	4	Yr33/Yr59	1
WLA-046	AGG40709WHEA1	Pakistan	Landrace	2+c	5.5	10	MRR	3	5	R	1	10	R	2	2	8	5	4	Yr33/Yr59	7
WLA-047	AGG40710WHEA1	Pakistan	Landrace	3	7	15	MRMS	9	20	MRR	6	5	R	1	3	4	4	5	Yr59	7
WLA-048	AGG40711WHEA1	Pakistan	Landrace	3	7	30	S	30	60	S	60	100	S	100	7	9	7	5	Yr59	4
WLA-049	AGG40712WHEA1	India	Landrace	3	7	30	S	30	40	MSS	36	40	MRMS	24	8	8	8	9	-	8
WLA-050	AGG40713WHEA1	India	Landrace	3+c	8	20	MR	8	25	MRR	7.5	40	MRR	12	4	4	4	3	Yr46/Yr59	7
WLA-051	AGG40714WHEA1	India	Landrace	4	9	20	MR	8	25	MRR	7.5	40	MRR	12	5	4	6	6	Yr59	6
WLA-052	AGG40715WHEA1	India	Landrace	4	9	15	MR	6	25	MRR	7.5	40	MRR	12	4	5	7	6	Yr59	6
WLA-053	AGG40716WHEA1	India	Landrace	;n	0.5	15	MRR	4.5	15	MRR	4.5	5	R	1	2	4	-	-	Yr33/Yr46/Yr59	-
WLA-054	AGG40717WHEA1	India	Landrace	3++	8.5	15	MR	6	20	MRR	6	30	MRR	9	3	3	-	-	Yr46/Yr59	-
WLA-055	AGG40718WHEA1	Pakistan	Landrace	;n1	1.5	10	RMR	3	15	RMR	4.5	10	R	2	1	2	2	3	Yr59	1
WLA-056	AGG40719WHEA1	Pakistan	Landrace	3+	8	15	MRR	4.5	15	MRR	4.5	30	MRR	9	2	2	3	4	Yr46/Yr59	7
WLA-057	AGG40720WHEA1	India	Landrace	;n	0.5	10	R	2	10	MRR	3	5	R	1	1	2	2	2	Yr46/Yr59	1
WLA-058	AGG40721WHEA1	India	Landrace	1n;	3	10	MR	4	15	MRR	4.5	30	MRR	9	2	2	2	3	Yr59	1
WLA-059	AGG40722WHEA1	India	Landrace	3	7	20	MR	8	20	MRR	6	5	R	1	3	3	4	5	Yr46/Yr59	7
WLA-060	AGG40723WHEA1	India	Landrace	2+c	5.5	15	MSMR	9	15	MRR	4.5	30	MRR	9	7	5	8	8	-	6
WLA-061	AGG40724WHEA1	India	Landrace	2	5	30	SMS	27	50	S	50	60	S	60	7	9	8	9	Yr59	4
WLA-062	AGG40725WHEA1	India	Landrace	;nc	0.5	20	MRR	6	20	MRR	6	40	MRR	12	5	3	5	5	Yr46/Yr59	7
WLA-063	AGG40726WHEA1	Pakistan	Landrace	3++	8.5	30	MSMR	18	20	MRMS	12	40	MRMS	24	6	9	8	8	Yr59	8
WLA-064	AGG40727WHEA1	Pakistan	Landrace	3++	8.5	30	MRMS	18	20	MRR	6	5	R	1	3	3	7	5	Yr59	6
WLA-065	AGG40728WHEA1	Armenina	Landrace	2+	5.5	15	MR	6	15	MRR	4.5	40	MRR	12	3	2	6	6	Yr33/Yr59	7
WLA-066	AGG40729WHEA1	Armenina	Landrace	1-c	3	10	MRMS	6	15	MRR	4.5	30	MRR	9	3	3	7	6	-	7
WLA-067	AGG40730WHEA1	-	-	0;	0	15	MRR	4.5	20	MRR	6	30	MRR	9	3	2	2	3	Yr39	2
WLA-068	AGG40731WHEA1	Portugal	Landrace	1c	3	15	MR	6	20	MRR	6	40	MRR	12	3	2	5	4	-	7
WLA-069	AGG40732WHEA1	Portugal	Landrace	;n	0.5	15	MRR	4.5	20	MRR	6	30	MRR	9	3	3	3	3	-	1
WLA-070	AGG40733WHEA1	Spain	Landrace	3+c	8	15	S	15	20	MRR	6	40	MRMS	24	7	3	8	9	-	6
WLA-071	AGG40734WHEA1	Spain	Landrace	3cn	7	15	SMS	13.5	30	MSMR	18	40	MRMS	24	6	3	8	9	-	6
WLA-072	AGG40735WHEA1	Portugal	Landrace	0;	0	20	MSMR	12	25	MRMS	15	40	MRR	12	5	3	7	5	-	7
WLA-073	AGG40736WHEA1	Spain	Landrace	;n1=	1.5	10	MRMS	6	20	MRR	6	30	MRR	9	3	2	4	4	Yr39	1
WLA-074	AGG40737WHEA1	China	Landrace	1	3	10	R	2	25	MRR	7.5	10	R	2	2	3	5	4	Yr59	7
WLA-075	AGG40738WHEA1	India	Landrace	1-	3	10	MSMR	6	20	MRR	6	30	MRR	9	3	2	-	-	Yr33
WLA-076	AGG40739WHEA1	Burma	Landrace	;n1=	1.5	5	R	1	5	RMR	1.5	5	R	1	2	3	2	2	Yr46/Yr59	1
WLA-077	AGG40740WHEA1	Russia	Landrace	;n1=	1.5	10	MR	4	30	MRR	9	30	MRR	9	2	5	5	4	-	7
WLA-078	AGG40741WHEA1	Russia	Cultivar	3	7	40	S	40	60	S	60	70	S	70	7	5	9	9	Yr59	4
WLA-079	AGG40742WHEA1	Russia	Landrace	1c	3	30	MSS	27	40	MSMR	24	40	MRMS	24	7	3	-	-	-
WLA-080	AGG40743WHEA1	Tajikistan	Landrace	0;	0	0	R	0	5	RMR	1.5	30	MRR	9	2	2	2	2	-	1
WLA-081	AGG40744WHEA1	Tajikistan	Landrace	1	3	15	MRMS	9	25	MRMS	15	40	MRR	12	6	7	8	8	-	8
WLA-082	AGG40745WHEA1	Russia	Cultivar	1c	3	20	MSMR	12	15	MRR	4.5	40	MRR	12	6	3	7	8	Yr39/Yr59	6
WLA-083	AGG40746WHEA1	Mexico	Cultivar	3+c	8	10	MR	4	25	MRR	7.5	40	MRR	12	3	3	5	5	Yr46	7
WLA-084	AGG40747WHEA1	Russia	Cultivar	3++	8.5	30	MSMR	18	25	MRMS	15	30	MRR	9	2	4	7	7	-	6
WLA-085	AGG40748WHEA1	Afghanistan	Landrace	2+	5.5	30	MS	24	50	S	50	40	MS	32	6	6	9	9	Yr59	8
WLA-086	AGG40749WHEA1	Russia	Cultivar	4	9	20	MS	16	30	MRMS	18	30	MRR	9	7	7	9	9	-	8
WLA-087	AGG40750WHEA1	Russia	Breeding Line	4	9	15	MR	6	25	MRR	7.5	10	R	2	3	6	6	7	-	6
WLA-088	AGG40751WHEA1	Afghanistan	Landrace	1=n	3	15	MR	6	20	MRR	6	25	MRR	7.5	2	3	5	5	Yr33	7
WLA-089	AGG40752WHEA1	Turkey	Landrace	3+c	8	20	MR	8	20	MRR	6	40	MRMS	24	6	7	6	8	-	8
WLA-090	AGG40753WHEA1	Turkmenistan	Landrace	0;	0	10	R	2	20	MRR	6	5	R	1	1	3	2	3	Yr59	1
WLA-091	AGG40754WHEA1	Russia	Cultivar	4	9	30	S	30	60	S	60	100	S	100	9	9	9	9	Yr29/Yr59	4
WLA-092	AGG40755WHEA1	Kazakhstan	Cultivar	3++c	8.5	15	MRMS	9	20	MRMS	12	30	MRR	9	3	5	5	5	Yr29	7
WLA-093	AGG40756WHEA1	Kazakhstan	Cultivar	4	9	­	­	-	­	­	­	­	­	­	4	3	6	5	Yr18	-
WLA-094	AGG40757WHEA1	Brazil	Cultivar	0;	0	10	MR	4	20	MRR	6	30	MRR	9	2	2	3	4	-	1
WLA-095	AGG40758WHEA1	Russia	Cultivar	3+cn	7	10	MR	4	20	MRR	6	30	MRR	9	2	2	-	-	-	-
WLA-096	AGG40759WHEA1	China	Landrace	4	9	20	MR	8	20	MRR	6	40	MRR	12	7	7	8	9	Yr18/Yr59	8
WLA-103	AGG40760WHEA1	Russia	Cultivar	3+	8	15	MRMS	9	25	MRR	7.5	40	MRR	12	6	7	8	9	-	8
WLA-104	AGG40761WHEA1	Russia	Cultivar	0;	0	15	MR	6	20	MRR	6	10	R	2	3	3	4	4	-	1
WLA-105	AGG40762WHEA1	Ukraine	Cultivar	4	9	20	MRMS	12	30	MRMS	18	40	MRR	12	7	8	8	9	Yr39	8
WLA-106	AGG40763WHEA1	Ukraine	Cultivar	3+	8	15	MR	6	20	MRR	6	30	MRR	9	7	8	8	9	-	8
WLA-107	AGG40764WHEA1	Russia	Cultivar	4	9	20	MSMR	12	20	MRR	6	30	MRR	9	7	3	8	9	-	6
WLA-108	AGG40765WHEA1	Russia	Cultivar	3+	8	15	MRMS	9	40	S	40	50	S	50	6	3	7	7	-	6
WLA-109	AGG40766WHEA1	Russia	Cultivar	2	5	30	MS	24	30	MRMS	18	40	MRMS	24	7	6	8	9	-	8
WLA-110	AGG40767WHEA1	Russia	Cultivar	2c	5.25	20	MR	8	20	MRR	6	30	MRR	9	3	3	-	-	-	-
WLA-111	AGG40768WHEA1	Russia	Cultivar	3+	8	15	MR	6	15	MRR	4.5	20	MRR	6	7	3	5	4	Yr18	6
WLA-112	AGG40769WHEA1	Russia	Cultivar	0;	0	15	MR	6	15	MRR	4.5	20	MRR	6	2	3	2	2	Yr59	1
WLA-113	AGG40770WHEA1	Armenina	Landrace	3+c	8	20	MR	8	20	MRR	6	20	MRR	6	7	2	7	5	Yr39/Yr59	6
WLA-114	AGG40771WHEA1	Azerbaijan	-	4	9	20	MS	16	25	MRMS	15	40	MRMS	24	9	8	8	9	-	8
WLA-115	AGG40772WHEA1	Azerbaijan	-	1=c	3	20	MR	8	20	MRR	6	30	MRR	9	3	2	7	6	-	5
WLA-116	AGG40773WHEA1	Azerbaijan	-	;n	0.5	15	MR	6	20	MRR	6	25	MRR	7.5	3	2	-	-	-	-
WLA-117	AGG40774WHEA1	Azerbaijan	-	;n1=	1.5	15	MR	6	5	MR	2	15	MRR	4.5	6	2	7	7	Yr59	7
WLA-118	AGG40775WHEA1	Russia	Landrace	1c	3	15	MR	6	5	MR	2	10	MRR	3	3	2	7	7	-	5
WLA-121	AGG40776WHEA1	Russia	-	2+	5.5	20	MSMR	12	5	MR	2	10	MRR	3	6	2	-	-	-	-
WLA-122	AGG40777WHEA1	Russia	-	2+c	5.5	15	MRR	4.5	10	RMR	3	30	MRR	9	3	3	3	5	-	7
WLA-123	AGG40778WHEA1	Russia	-	2+c	5.5	15	MR	6	20	MRR	6	30	MRR	9	3	2	3	6	Yr18/Yr59	7
WLA-124	AGG40779WHEA1	Russia	-	3+c	8	20	MRMS	12	15	MRR	4.5	20	MRR	6	4	2	6	7	-	7
WLA-125	AGG40780WHEA1	Russia	-	2c	5.25	20	MSMR	12	20	MRR	6	20	MRR	6	7	3	7	9	-	6
WLA-126	AGG40781WHEA1	Russia	-	;n1=	1.5	15	MR	6	15	MRR	4.5	30	MRR	9	3	3	4	5	-	7
WLA-128	AGG40782WHEA1	Kazakhstan	Landrace	;n	0.5	15	MR	6	5	MRR	1.5	10	MRR	3	3	2	-	-	Yr39	-
WLA-129	AGG40783WHEA1	-	-	1c	3	15	MS	12	30	MRMS	18	30	MRR	9	6	7	7	8	-	3
WLA-130	AGG40784WHEA1	Ukraine	Landrace	3+	8	35	S	35	60	S	60	50	S	50	9	9	8	9	Yr18/Yr59	4
WLA-131	AGG40785WHEA1	Russia	Landrace	3+c	8	15	MR	6	20	MRR	6	30	MRR	9	3	2	3	4	Yr29/Yr46	7
WLA-132	AGG40786WHEA1	Russia	Landrace	4	9	25	S	25	40	MSS	36	40	MRMS	24	8	2	7	9	Yr18/Yr59	6
WLA-133	AGG40787WHEA1	-	-	3++c	8.5	20	MR	8	20	MRR	6	20	MRR	6	5	3	5	4	Yr46/Yr59	2
WLA-134	AGG40788WHEA1	-	-	nc1=	3	15	MR	6	15	MRR	4.5	20	MRR	6	5	3	5	4	-	2
WLA-135	AGG40789WHEA1	Russia	Cultivar	2+	5.5	20	MS	16	30	MRMS	18	40	MSS	36	7	9	7	8	Yr59	8
WLA-136	AGG40790WHEA1	-	-	2+c	5.5	15	MRMS	9	20	MRR	6	30	MRR	9	4	3	6	4	Yr29	2
WLA-137	AGG40791WHEA1	-	-	1=c	3	20	MR	8	20	MRR	6	40	MSS	36	4	7	6	7	-	3
WLA-138	AGG40792WHEA1	Russia	-	2+c	5.5	15	MRMS	9	20	MRR	6	20	MRR	6	-	-	-	-	Yr29- Heterozygous	-
WLA-139	AGG40793WHEA1	-	-	1cn	3	10	MR	4	20	MRR	6	20	MRR	6	4	3	5	5	Yr18/Yr59	2
WLA-140	AGG40794WHEA1	-	-	1=c	3	15	MR	6	25	MRR	7.5	30	MRR	9	5	3	6	7	-	2
WLA-141	AGG40795WHEA1	-	-	3++	8.5	15	MRMS	9	25	MRR	7.5	25	MRR	7.5	4	3	6	5	-	2
WLA-142	AGG40796WHEA1	USA	Cultivar	4	9	30	S	30	70	S	70	90	S	90	8	8	9	9	Yr39	4
WLA-143	AGG40797WHEA1	USA	Cultivar	3+c	8	20	MS	16	25	MRMS	15	40	MRR	12	7	6	7	7	-	8
WLA-144	AGG40798WHEA1	-	-	3++c	8.5	30	MSMR	18	25	MRR	7.5	30	MRR	9	6	3	7	7	-	3
WLA-145	AGG40799WHEA1	Pakistan	Landrace	4	9	20	MSMR	12	25	MRR	7.5	20	MRR	6	6	3	7	7	Yr59	6
WLA-146	AGG40800WHEA1	Pakistan	Landrace	0;	0	20	RMR	6	20	MRR	6	30	MRR	9	3	2	2	4	Yr46/Yr59	1
WLA-147	AGG40801WHEA1	Pakistan	Landrace	;n	0.5	15	MRR	4.5	20	MRR	6	30	MRR	9	3	2	3	4	Yr46/Yr59	1
WLA-148	AGG40802WHEA1	Pakistan	Landrace	3+nc	8	10	MRMS	6	20	MRR	6	30	MRR	9	3	3	6	4	Yr39/Yr59	7
WLA-149	AGG40803WHEA1	Pakistan	Landrace	0;	0	5	R	1	5	RMR	1.5	30	MRR	9	2	2	2	2	Yr46/Yr59	1
WLA-150	AGG40804WHEA1	Pakistan	Landrace	;n	0.5	5	R	1	5	RMR	1.5	30	MRR	9	2	2	2	3	Yr46/Yr59	1
WLA-151	AGG40805WHEA1	Pakistan	Landrace	0;	0	10	R	2	5	RMR	1.5	30	MRR	9	2	2	3	3	Yr46/Yr59	1
WLA-152	AGG40806WHEA1	Pakistan	Landrace	0;	0	10	R	2	5	RMR	1.5	30	MRR	9	2	2	3	3	Yr46/Yr59	1
WLA-153	AGG40807WHEA1	Pakistan	Landrace	0;	0	10	R	2	5	RMR	1.5	30	MRR	9	3	2	3	3	Yr46/Yr59	1
WLA-154	AGG40808WHEA1	Pakistan	Landrace	;n	0.5	10	MRR	3	5	RMR	1.5	40	MRR	12	3	2	3	4	Yr46/Yr59	1
WLA-155	AGG40809WHEA1	Pakistan	Landrace	0;	0	15	MRR	4.5	5	RMR	1.5	40	MRR	12	3	3	2	3	Yr46/Yr59	1
WLA-156	AGG40810WHEA1	Tajikistan	Landrace	3++c	8.5	30	MSMR	18	25	MRR	7.5	50	MRMS	30	6	6	7	9	Yr39/Yr59	8
WLA-157	AGG40811WHEA1	Kazakhstan	Landrace	1=n	3	25	MR	10	20	MRR	6	50	MRMS	30	6	3	6	7	-	6
WLA-158	AGG40812WHEA1	Kazakhstan	Landrace	2+	5.5	15	MR	6	15	MRR	4.5	30	MRR	9	4	3	5	5	-	7
WLA-159	AGG40813WHEA1	Tajikistan	Landrace	3+c	8	20	MSS	18	40	S	40	70	S	70	8	8	8	9	-	4
WLA-160	AGG40814WHEA1	Turkmenistan	Landrace	0;	0	10	R	2	20	MRR	6	30	MRR	9	4	3	2	4	Yr59	1
WLA-161	AGG40815WHEA1	-	-	2+	5.5	15	MSMR	9	20	MRMS	12	25	MRR	7.5	8	3	-	-	Yr33	-
WLA-163	AGG40816WHEA1	-	-	4	9	10	MR	4	20	MRR	6	20	MRR	6	5	3	7	5	-	5
WLA-164	AGG40817WHEA1	-	-	2c	5.25	15	MRMS	9	10	MRR	3	15	MRR	4.5	-	-	-	-	-	-
WLA-165	AGG40818WHEA1	-	-	;n1	1.5	15	MR	6	20	MRR	6	20	MRR	6	5	3	-	-	-	-
WLA-166	AGG40819WHEA1	-	-	2	5	20	S	20	30	S	30	30	S	30	7	3	-	-	-	-
WLA-168	AGG40820WHEA1	-	-	;n	0.5	10	MR	4	10	MRR	3	15	MRR	4.5	5	3	3	5	-	5
WLA-169	AGG40821WHEA1	Russia	Landrace	4	9	20	S	20	30	S	30	20	S	20	8	3	-	-	-	-
WLA-170	AGG40822WHEA1	-	-	1c	3	15	MR	6	15	MRR	4.5	20	MRR	6	5	3	5	5	-	5
WLA-171	AGG40823WHEA1	Russia	Landrace	3++	8.5	20	S	20	40	S	40	60	S	60	8	7	8	9	Yr59	8
WLA-172	AGG40824WHEA1	Russia	Landrace	2+	5.5	20	MS	16	20	MRR	6	20	MRR	6	7	3	-	-	-	-
WLA-173	AGG40825WHEA1	Russia	-	1=cn	3	20	MRMS	12	20	MRR	6	20	MRR	6	6	2	-	-	-	-
WLA-174	AGG40826WHEA1	Georgia	-	3	7	20	S	20	10	MRMS	6	15	MRR	4.5	8	2	-	-	-	-
WLA-176	AGG40827WHEA1	-	-	0;	0	10	MR	4	20	MRR	6	20	MRR	6	-	-	5	5	Yr39	-
WLA-177	AGG40828WHEA1	Russia	-	2+c	5.5	15	MS	12	15	MRR	4.5	15	MRR	4.5	-	-	-	-	-	-
WLA-178	AGG40829WHEA1	-	-	;1+	2	50	S	50	40	S	40	40	S	40	8	8	-	-	-	-
WLA-179	AGG40830WHEA1	-	-	3c	7.25	20	MR	8	10	MRR	3	30	MRR	9	-	-	-	-	-	-
WLA-180	AGG40831WHEA1	-	-	;n1-	1.5	20	MSMR	12	15	MRR	4.5	30	MRR	9	5	4	-	-	Yr33	-
WLA-181	AGG40832WHEA1	-	-	2	5	30	MRMS	18	20	MRR	6	30	MRR	9	6	3	-	-	-	-
WLA-182	AGG40833WHEA1	-	-	2	5	20	MS	16	20	MRR	6	30	S	30	7	3	-	-	-	-
WLA-183	AGG40834WHEA1	-	-	2n	5	20	MS	16	20	MSS	18	20	S	20	7	3	-	-	-	-
WLA-184	AGG40835WHEA1	-	-	2	5	20	MS	16	20	MRR	6	15	MRR	4.5	7	3	8	8	-	5
WLA-185	AGG40836WHEA1	-	-	3+	8	15	MRMS	9	20	MRR	6	20	MRR	6	6	3	-	-	-	-
WLA-186	AGG40837WHEA1	-	-	0;	0	10	RMR	3	10	RMR	3	5	R	1	2	1	3	2	-	2
WLA-187	AGG40838WHEA1	-	-	1c	3	15	MS	12	20	MRR	6	10	MRR	3	7	2	8	9	-	5
WLA-189	AGG40839WHEA1	-	-	1	3	20	MSMR	12	10	MRR	3	10	MRR	3	-	-	-	-	-	-
WLA-190	AGG40840WHEA1	-	-	2c	5.25	15	MSMR	9	10	MRR	3	15	MRR	4.5	7	2	8	7	Yr33/Yr39	5
WLA-191	AGG40841WHEA1	-	-	3+	8	20	MSS	18	30	MRMS	18	30	S	30	8	2	8	8	-	5
WLA-192	AGG40842WHEA1	-	-	3+	8	15	MS	12	10	MRR	3	20	MRR	6	7	2	-	-	Yr33	-
WLA-193	AGG40843WHEA1	-	-	1-	3	20	MSMR	12	15	MRR	4.5	30	MRR	9	7	6	7	9	-	3
WLA-194	AGG40844WHEA1	-	-	3	7	30	MS	24	40	S	40	40	S	40	8	9	-	-	Yr59	-
WLA-195	AGG40845WHEA1	-	-	3+	8	25	MS	20	25	MRMS	15	40	MRMS	24	7	3	8	9	Yr29	3
WLA-196	AGG40846WHEA1	-	-	3+c	8	30	MS	24	20	MRMS	12	30	MRR	9	6	3	-	-	-	-
WLA-197	AGG40847WHEA1	-	-	3+	8	25	MS	20	20	MRMS	12	50	MRMS	30	7	8	8	9	Yr29	3
WLA-198	AGG40848WHEA1	-	-	4	9	30	MS	24	20	MRR	6	30	MRR	9	6	3	7	7	-	3
WLA-199	AGG40849WHEA1	-	-	3c	7.25	20	MRMS	12	20	MRR	6	30	MRR	9	4	3	-	-	-	-
WLA-200	AGG40850WHEA1	-	-	4	9	20	MSS	18	40	MSMR	24	40	MRR	12	8	3	7	9	Yr29	3
WLA-201	AGG40851WHEA1	-	-	3+	8	20	MSMR	12	20	MRR	6	30	MRMS	18	7	3	7	7	-	3
WLA-202	AGG40852WHEA1	-	-	3+	8	20	MR	8	20	MRR	6	30	MRR	9	5	2	4	6	Yr33	2
WLA-203	AGG40853WHEA1	-	-	3+c	8	15	MR	6	15	MRR	4.5	20	MRR	6	4	2	5	4	Yr33	2
WLA-204	AGG40854WHEA1	-	-	2nc	5	15	MSMR	9	15	MRR	4.5	20	MRR	6	5	2	6	5	Yr29	2
WLA-205	AGG40855WHEA1	-	-	3+c	8	10	MS	8	30	MRMS	18	25	MRR	7.5	6	3	7	4	Yr33	2
WLA-206	AGG40856WHEA1	-	-	2n;	4	10	MR	4	20	MRR	6	30	MRR	9	4	3	6	5	-	2
WLA-207	AGG40857WHEA1	-	-	4	9	20	S	20	20	MRMS	12	30	MRR	9	7	4	8	9	Yr29	3
WLA-208	AGG40858WHEA1	-	-	2+c	5.5	20	MSMR	12	20	MRR	6	40	MRR	12	4	3	7	5	Yr46	2
WLA-209	AGG40859WHEA1	Pakistan	Landrace	3++	8.5	20	MRMS	12	20	MRR	6	40	MRR	12	5	2	8	5	Yr46/Yr59	6
WLA-210	AGG40860WHEA1	Pakistan	Landrace	0;	0	0	R	0	5	R	2.5	5	R	1	4	9	3	7	Yr59	1
WLA-211	AGG40861WHEA1	Pakistan	Landrace	;n1=	1.5	10	MR	4	10	RMR	3	30	MRR	9	3	2	2	4	Yr46/Yr59	1
WLA-212	AGG40862WHEA1	India	Landrace	;n	0.5	10	RMR	3	10	RMR	3	40	MRR	12	3	2	2	4	Yr39/Yr46/Yr59	1
WLA-213	AGG40863WHEA1	India	Landrace	2+;	5	10	RMR	3	10	MRR	3	30	MRR	9	3	2	4	4	Yr46	7
WLA-214	AGG40864WHEA1	Pakistan	Landrace	2+	5.5	10	MR	4	10	RMR	3	20	RMR	6	2	3	5	3	Yr46	7
WLA-215	AGG40865WHEA1	Pakistan	Landrace	0;	0	10	R	2	10	RMR	3	20	MRR	6	2	2	3	3	Yr46/Yr59	1
WLA-216	AGG40866WHEA1	India	Landrace	3+c	8	10	MR	4	10	MRR	3	30	MRR	9	3	2	6	4	Yr46/Yr59	7
WLA-217	AGG40867WHEA1	India	Landrace	3	7	20	SMS	18	40	MSMR	24	50	MSS	45	7	3	7	7	-	6
WLA-218	AGG40868WHEA1	India	Landrace	1-cn	3	­	­	-	­	­	­	­	­	­	5	2	6	5	-	-
WLA-219	AGG40869WHEA1	-	Cultivar	3+c	8	25	MSS	22.5	25	MRR	7.5	40	MRR	12	5	2	8	7	-	6
WLA-221	AGG40870WHEA1	Ukraine	Cultivar	3+	8	10	MR	4	15	MRR	4.5	30	MRR	9	4	2	3	3	Yr18/Yr29	5
WLA-222	AGG40871WHEA1	Russia	Cultivar	3++	8.5	10	MSMR	6	20	MRR	6	40	MRR	12	5	5	7	7	-	6
WLA-223	AGG40872WHEA1	Kazakhstan	Breeding Line	3+	8	25	MS	20	10	MRR	3	20	MRR	6	5	3	8	7	-	6
WLA-224	AGG40873WHEA1	Uzbekistan	Breeding Line	4	9	15	MS	12	30	MSMR	18	40	MSMR	24	7	6	9	9	-	8
WLA-225	AGG40874WHEA1	Kyrgyzstan	Landrace	0;	0	­	­	-	­	­	­	­	­	­	4	9	3	5	Yr59	-
WLA-226	AGG40875WHEA1	Indonesia	-	0;	0	10	MRR	3	20	MRR	6	20	MRR	6	5	5	3	4	Yr59	5
WLA-227	AGG40876WHEA1	Armenina	Breeding Line	0;	0	0	R	0	15	MRR	4.5	20	MRR	6	3	4	3	7	Yr33/Yr59	1
WLA-228	AGG40877WHEA1	Ukraine	Landrace	3+	8	20	MS	16	20	S	20	40	S	40	8	7	8	8	Yr59	8
WLA-229	AGG40878WHEA1	Armenina	Breeding Line	;n1=	1.5	5	R	1		R	0	20	R	4	2	3	-	-	Yr29	-
WLA-230	AGG40879WHEA1	Armenina	Landrace	1	3	5	R	1	5	MRR	1.5	5	MRR	1.5	-	-	-	-	-	-
WLA-231	AGG40880WHEA1	Armenina	Landrace	3+	8	10	MRR	3	20	MRR	6	20	MRR	6	6	2	7	4	Yr33	5
WLA-232	AGG40881WHEA1	Armenina	Landrace	3+c	8	10	MR	4	20	MRR	6	20	MRR	6	5	3	8	7	Yr59	6
WLA-233	AGG40882WHEA1	Armenina	Landrace	1=c	3	10	MRR	3	25	MRR	7.5	20	R	4	6	3	6	7	-	7
WLA-234	AGG40883WHEA1	Armenina	Landrace	2c	5.25	15	MRR	4.5	20	MRR	6	20	MRR	6	5	2	7	4	-	7
WLA-235	AGG40884WHEA1	Kyrgyzstan	-	1c	3	10	MR	4	25	MRMS	15	30	MRMS	18	4	2	7	6	-	7
WLA-236	AGG40885WHEA1	Uzbekistan	Landrace	0	0	10	MS	8	10	MRR	3	20	MR	8	4	2	-	-	Yr33/Yr59	-
WLA-237	AGG40886WHEA1	Turkmenistan	-	2nc	5	10	MR	4	20	MRR	6	15	MRR	4.5	4	2	7	5	Yr59	7
WLA-238	AGG40887WHEA1	Ukraine	Landrace	1nc	3	10	MSMR	6	15	MRR	4.5	20	MRR	6	4	2	2	4	-	5
WLA-239	AGG40888WHEA1	Ukraine	Landrace	4	9	10	MR	4	15	MRR	4.5	20	MRR	6	5	2	-	-	-	-
WLA-241	AGG40889WHEA1	-	-	3++	8.5	10	MSMR	6	25	MRMS	15	20	MRR	6	-	-	3	4	Yr59	-
WLA-242	AGG40890WHEA1	Russia	Landrace	4	9	15	MRMS	9	50	S	50	50	S	50	7	8	-	-	Yr33	-
WLA-243	AGG40891WHEA1	Russia	Landrace	;n	0.5	10	MSS	9	15	MRR	4.5	30	MRR	9	5	3	-	-	Yr59	-
WLA-246	AGG40892WHEA1	Ukraine	Landrace	NA	NA	5	MRMS	3	15	RMR	4.5	5	R	1	2	2	-	-	Yr29	-
WLA-247	AGG40893WHEA1	Kazakhstan	Landrace	4	9	5	MR	2	20	MRMS	12	20	MRR	6	7	2	8	7	-	6
WLA-248	AGG40894WHEA1	Kazakhstan	-	;n1=	1.5	15	MSMR	9	20	MRR	6	30	MRR	9	5	3	4	6	-	7
WLA-249	AGG40895WHEA1	Armenina	Landrace	3+	8	-	-	-	-	-	-	-	-	-	6	3	7	5	-	-
WLA-250	AGG40896WHEA1	Azerbaijan	Breeding Line	;n	0.5	15	MSMR	9	20	MRMS	12	30	MRR	9	5	2	6	4	Yr59	7
WLA-251	AGG40897WHEA1	-	-	2n	5	20	MRMS	12	25	MRR	7.5	50	MRR	15	7	2	4	4	Yr18	2
WLA-252	AGG40898WHEA1	-	-	3+	8	40	S	40	70	S	70	100	S	100	9	9	9	9	Yr59	4
WLA-253	AGG40899WHEA1	-	-	4	9	15	MSS	13.5	30	MSMR	18	20	MRR	6	6	2	9	5	Yr18/Yr29	5
WLA-254	AGG40900WHEA1	-	-	3+	8	20	S	20	40	S	40	50	S	50	8	3	9	8	Yr29	3
WLA-255	AGG40901WHEA1	-	-	3++	8.5	­	­	-	­	­	­	­	­	­	9	9	9	9	-	-
WLA-256	AGG40902WHEA1	-	-	3+c	8	25	MS	20	25	MRMS	15	40	MRMS	24	6	3	7	5	Yr29	3
WLA-257	AGG40903WHEA1	-	-	4	9	20	MR	8	20	MRR	6	30	MRR	9	4	3	6	4	Yr29	2
WLA-258	AGG40904WHEA1	-	-	1-cn	3	25	MRMS	15	20	MRR	6	40	MRR	12	4	3	6	5	-	2
WLA-259	AGG40905WHEA1	-	-	3	7	30	MSS	27	25	MRMS	15	30	MRR	9	7	7	8	7	-	3
WLA-260	AGG40906WHEA1	-	-	1cn	3	30	MS	24	30	MSMR	18	40	MSMR	24	6	7	8	7	-	3
WLA-261	AGG40907WHEA1	-	-	NA	NA	40	S	40	50	S	50	60	S	60	8	9	9	9	Yr29/Yr39	-
WLA-262	AGG40908WHEA1	-	-	3+	8	30	S	30	50	S	50	60	S	60	7	8	9	9	Yr29	4
WLA-263	AGG40909WHEA1	-	-	3	7	20	MSS	18	40	S	40	60	S	60	8	8	8	9	Yr33	3
WLA-264	AGG40910WHEA1	-	-	3c	7.25	­	­	-	­	­	­	­	­	­	-	-	-	-	Yr59	-
WLA-265	AGG40911WHEA1	-	-	3++	8.5	­	­	-	­	­	­	­	­	­	9	9	9	9	-	-
WLA-266	AGG40912WHEA1	Sweden	-	1c	3	20	MSS	18	25	MRMS	15	30	MRR	9	6	3	7	6	Yr18	7
WLA-268	AGG40913WHEA1	-	-	4	9	20	MRMS	12	15	MRR	4.5	20	MRR	6	5	3	5	5	-	2
WLA-269	AGG40914WHEA1	-	-	;n	0.5	15	MR	6	20	MRR	6	30	MRR	9	4	3	6	6	Yr59	2
WLA-270	AGG40915WHEA1	-	-	1=c	3	20	MSMR	12	25	MRMS	15	40	MRR	12	6	3	6	6	-	2
WLA-271	AGG40916WHEA1	-	-	1=n	3	15	MRMS	9	20	MRR	6	30	MRR	9	4	2	3	4	Yr33	2
WLA-273	AGG40917WHEA1	-	-	3++	8.5	20	S	20	40	S	40	30	MRR	9	7	7	8	8	-	3
WLA-274	AGG40918WHEA1	Russia	Landrace	4	9	15	MS	12	10	MR	4	10	MRR	3	7	3	9	9	-	5
WLA-275	AGG40919WHEA1	-	-	NA	NA	20	MSMR	12	10	MRR	3	5	MRR	1.5	6	4	-	-	-	-
WLA-276	AGG40920WHEA1	Russia	Cultivar	3+	8	30	S	30	50	S	50	60	S	60	8	2	-	-	-	-
WLA-277	AGG40921WHEA1	Kazakhstan	Cultivar	2c	5.25	20	MSMR	12	30	MSMR	18	40	MSMR	24	7	7	7	8	Yr33	8
WLA-278	AGG40922WHEA1	Russia	-	3	7	25	S	25	40	S	40	70	S	70	9	9	-	-	Yr59	-
WLA-279	AGG40923WHEA1	Kazakhstan	Landrace	3+c	8	15	MRMS	9	25	MRMS	15	30	MRR	9	6	3	7	7	-	6
WLA-280	AGG40924WHEA1	Russia	Cultivar	0	0	0	R	0	20	MRR	6	5	R*	1	4	3	6	4	-	5
WLA-281	AGG40925WHEA1	Russia	-	2+	5.5	15	MS	12	15	MRR	4.5	15	MRR	4.5	7	3	7	6	-	5
WLA-283	AGG40926WHEA1	-	-	1c	3	10	MS	8	20	MRR	6	20	MRR	6	6	3	-	-	-	-
WLA-285	AGG40928WHEA1	-	-	4	9	35	S	35	40	S	40	90	S	90	9	9	9	9	-	4
WLA-286	AGG40929WHEA1	India	-	1cn	3	15	MRR	4.5	10	MRR	3	30	RMR	9	2	2	3	2	Yr46/Yr59	1
WLA-287	AGG40930WHEA1	Pakistan	-	1cn	3	20	MRR	6	15	MRR	4.5	20	RMR	6	2	2	3	2	Yr46	1
WLA-288	AGG40931WHEA1	Pakistan	-	3+c	8	20	MR	8	10	MRR	3	20	RMR	6	3	2	6	3	Yr46/Yr59	7
WLA-289	AGG40932WHEA1	India	-	2+c	5.5	15	MR	6	15	MRR	4.5	30	RMR	9	3	3	3	2	Yr46/Yr59	7
WLA-290	AGG40933WHEA1	India	-	3+c	8	20	MR	8	15	MRR	4.5	20	RMR	6	4	3	4	2	Yr46/Yr59	7
WLA-291	AGG40934WHEA1	Russia	-	3++	8.5	20	MRMS	12	15	MRR	4.5	30	MRR	9	5	2	6	5	Yr33	7
WLA-292	AGG40935WHEA1	Russia	-	2c	5.25	15	MSMR	9	25	MSMR	15	30	MRR	9	4	2	8	8	-	7
WLA-293	AGG40936WHEA1	Ukraine	-	;nc	0.5	20	MSMR	12	20	MRR	6	20	MRR	6	6	2	5	4	Yr33	5
WLA-294	AGG40937WHEA1	USA	Cultivar	1+c	3	25	MRMS	15	20	MRR	6	10	RMR	3	5	5	8	8	-	6
WLA-295	AGG40938WHEA1	-	-	1-	3	30	MSMR	18	15	MRR	4.5	15	RMR	4.5	6	2	-	-	Yr33	-
WLA-296	AGG40939WHEA1	Georgia	Landrace	1-c	3	15	MR	6	20	MRR	6	40	MRR	12	5	2	4	5	-	7
WLA-297	AGG40940WHEA1	-	-	4	9	30	S	30	50	S	50	90	S	90	7	3	9	9	-	4
WLA-298	AGG40941WHEA1	Russia	Landrace	3+	8	20	S	20	50	S	50	70	S	70	8	6	9	9	-	4
WLA-299	AGG40942WHEA1	Kazakhstan	Cultivar	3+	8	15	MS	12	20	MRMS	12	40	MRMS	24	6	3	7	8	Yr29/Yr59	6
WLA-300	AGG40943WHEA1	Chile	Cultivar	3++c	8.5	20	MRMS	12	10	RMR	3	20	MRMS	12	5	3	6	4	-	6
WLA-301	AGG40944WHEA1	Russia	Breeding Line	3+c	8	20	MS	16	30	MRMS	18	40	S	40	4	3	7	6	-	6
WLA-302	AGG40945WHEA1	Russia	Breeding Line	3+c	8	10	MS	8	20	MRMS	12	30	MRR	9	5	2	6	7	-	6
WLA-303	AGG40946WHEA1	Russia	Breeding Line	3	7	15	MS	12	20	MRR	6	40	MRR	12	5	3	-	-	-	-
WLA-304	AGG40947WHEA1	Russia	Breeding Line	3+c	8	25	S	25	50	S	50	50	S	50	9	9	9	9	-	8
WLA-305	AGG40948WHEA1	Iraq	Landrace	;n	0.5	10	R	2	20	MRR	6	20	MRR	6	3	3	2	3	Yr46/Yr59	1
WLA-306	AGG40949WHEA1	Iraq	Landrace	0;	0	5	R	1	10	RMR	3	20	RMR	6	2	2	2	3	Yr46/Yr59	1
WLA-307	AGG40950WHEA1	Iraq	Landrace	0;	0	10	R	2	10	RMR	3	30	RMR	9	2	3	2	2	Yr33/Yr46/Yr59	1
WLA-308	AGG40951WHEA1	Afghanistan	Landrace	0;	0	5	R	1	5	RMR	1.5	5	R	1	3	2	3	3	Yr59	1
WLA-309	AGG40952WHEA1	Ethiopia	Landrace	;n1=	1.5	10	MR	4	15	MRR	4.5	20	MRR	6	3	2	6	6	-	7
WLA-310	AGG40953WHEA1	Pakistan	Landrace	4	9	20	MS	16	50	MRMS	30	60	S	60	6	3	8	9	Yr59	4
WLA-311	AGG40954WHEA1	China	Landrace	4	9	30	S	30	60	S	60	60	S	60	8	3	9	9	Yr18/Yr33	4
WLA-312	AGG40955WHEA1	Tajikistan	Landrace	2+	5.5	30	S	30	40	S	40	60	S	60	7	5	-	-	Yr33	-
WLA-313	AGG40956WHEA1	Pakistan	Landrace	;n	0.5	5	R	1	5	R	1		R	0	2	2	2	2	Yr46/Yr59	-
WLA-314	AGG40957WHEA1	Pakistan	Landrace	;cn	1.5	10	MRR	3	5	R	1	5	R	1	3	2	3	3	Yr59	1
WLA-315	AGG40958WHEA1	Russia	Landrace	3+c	8	20	MSMR	12	10	MRR	3	20	MRR	6	5	2	6	4	Yr33	5
WLA-318	AGG40959WHEA1	Mongolia	Landrace	3++c	8.5	30	S	30	30	MRR	9	30	MSMR	18	7	3	9	9	-	6
Avocet	-	-	Disease standard			20	MSS	18	50	S	45	100	S	90
Avocet+Lr34	-	-	Disease standard			25	MRMS	15	20	MR	8	10	RMR	3
Avocet+Lr46	-	-	Disease standard			15	MR	6	15	MRR	4.5	10	RMR	3
