# Supplementary material for: Mining the Vavilov wheat diversity panel for new sources of adult plant resistance to stripe rust
Source: Theor Appl Genet. 2022 Feb 3;135(4):1355–73. doi: 10.1007/s00122-022-04037-8 (PMC9033734; doi:10.1007/s00122-022-04037-8)
Supplement: Supplementary file 4 — Supplementary file4 (XLSX 34 kb) [file 122_2022_4037_MOESM4_ESM.xlsx]

## Sheet: Sheet1
Online Resource 4: Summary of genome-wide association studies results for eight stripe rust phenotypic datasets in the diversity panel
			Seedling			Field_2014_1			Field_2014_2			Field_2014_3			Field_2015_1			Field_2015_2			Field_2016_1			Field_2016_2
Marker name	Chromosome	Position (cM)	p-value	-log10(p-value)	Effect minor allele	p-value	-log10(p-value)	Effect minor allele	p-value	-log10(p-value)	Effect minor allele	p-value	-log10(p-value)	Effect minor allele	p-value	-log10(p-value)	Effect minor allele	p-value	-log10(p-value)	Effect minor allele	p-value	-log10(p-value)	Effect minor allele	p-value	-log10(p-value)	Effect minor allele
1228106	1B	7.0249	0.310537	0.507887	0.272672	0.0230567	1.6372	2.50834	0.000354659	3.45019	3.73906	0.0170009	1.76953	5.24826	0.0197526	1.70437	0.242847	0.0175404	1.75596	0.318453	0.0548882	1.26052	0.129236	0.0299354	1.52382	0.0160196
1219437	1B	474.08	0.796951	0.0985683	-0.120839	0.751251	0.124215	-0.421872	0.952079	0.0213272	0.925906	0.0888306	1.05144	0.946318	0.00517265	2.28629	-0.142639	0.0166324	1.77905	0.0597327	0.0231878	1.63474	-0.0581868	0.000719322	3.14308	-0.199483
1119286	1B	529.626	0.0967718	1.01425	0.120765	0.0322078	1.49204	-0.46101	0.207866	0.682216	-1.224	0.666948	0.175908	-0.231253	0.0120358	1.91952	0.0985136	0.432083	0.364433	-0.29546	0.0175526	1.75566	0.035916	0.000447437	3.34927	-0.204472
1862252	1D	53.1066	0.0822517	1.08486	-0.280609	0.0923484	1.03457	-1.28089	0.0220044	1.65749	-0.617508	0.000675196	3.17057	-0.818536	0.6783	0.168578	-0.180301	0.929109	0.0319332	-0.30678	0.855986	0.0675335	-0.246495	0.629305	0.201139	-0.191563
1229892	1D	78.8482	0.340645	0.467698	0.0872566	0.159889	0.796181	0.0517857	0.267335	0.572945	-0.858315	0.180947	0.742448	-1.29611	0.246467	0.608241	-0.165065	0.0487975	1.3116	-0.165611	0.0552389	1.25776	-0.142666	0.000585844	3.23222	-0.225455
2295954	2A	19.2082	0.209169	0.679503	-0.151586	0.138497	0.85856	1.48165	0.144507	0.840112	-1.21878	0.278307	0.555476	-1.59863	0.000526756	3.27839	0.0584402	0.878714	0.0561523	-0.183653	0.0529438	1.27619	0.233379	0.21446	0.668654	0.147742
1255550	2A	47.343	0.00030962	3.50917	0.0516796	0.00374435	2.42662	-1.07948	0.246814	0.60763	-1.27174	0.469323	0.328529	-1.40342	0.00929091	2.03194	-0.104091	0.132647	0.877303	-0.0720341	0.224279	0.649212	0.0772771	0.16419	0.784652	-0.00631045
1093102	2A	89.201	0.774066	0.111222	0.0589685	0.159651	0.79683	0.268069	0.202409	0.69377	-0.247455	0.0521337	1.28288	-0.749528	0.0401911	1.39587	0.00694457	0.000166321	3.77905	-0.202271	0.278757	0.554774	0.0284921	0.0616252	1.21024	-0.0908342
1122504	2A	115.217	0.0751191	1.12425	0.0412594	0.0812058	1.09041	-0.165929	0.00122613	2.91146	-0.348193	0.0148795	1.82741	1.7938	0.000255381	3.59281	0.0861745	0.00682491	2.1659	-0.0410465	0.01312	1.88206	0.118579	0.0612535	1.21287	0.233963
1862406	2A	130.95	0.293903	0.531795	-0.23109	0.0836241	1.07767	0.612013	0.011474	1.94028	-0.903453	0.0310848	1.50745	-0.682999	0.0256566	1.5908	-0.0710086	0.000354361	3.45055	0.117652	0.102475	0.989384	0.191372	0.302696	0.518993	-0.142534
1183380	2A	238.728	0.0841111	1.07515	0.00162705	0.00381068	2.419	0.235621	0.000249066	3.60369	0.230393	0.00017076	3.76761	0.799449	0.266067	0.575009	0.219216	0.00902009	2.04479	-0.169511	0.480972	0.31788	0.157858	0.190775	0.719479	0.147203
2289349	2B	147.529	0.0193822	1.7126	0.448831	0.0190501	1.7201	1.55022	0.0423099	1.37356	1.674	0.0187971	1.72591	2.03064	0.198152	0.703001	0.049945	0.0293986	1.53167	0.271035	0.0120915	1.91752	0.409341	0.000354096	3.45088	0.294699
1235357	2B	167.585	0.306022	0.514248	-0.354484	0.396855	0.401368	-0.674515	0.474233	0.324008	2.68196	0.806986	0.0931342	3.65774	0.0339921	1.46862	0.353801	0.299708	0.523301	0.03897	0.0175891	1.75476	0.352568	0.000636647	3.1961	0.377164
1233396	2B	168.332	0.000363189	3.43987	-0.512658	0.224072	0.649612	1.10026	0.346255	0.460603	1.37062	0.409571	0.387671	1.52328	0.0796617	1.09875	0.020452	0.187345	0.727358	0.039955	0.0013218	2.87883	-0.00252168	0.0194227	1.71169	-0.208405
3064531	2B	168.485	0.000143072	3.84444	0.0776374	0.266399	0.574467	-0.0573801	0.388814	0.410258	0.0813996	0.496955	0.303683	-2.49489	0.183776	0.735712	0.155409	0.123592	0.90801	-0.243836	0.0280457	1.55213	0.00250587	0.0705981	1.15121	-0.0700816
981525	2B	169.524	0.000583092	3.23426	-0.075705	0.0272553	1.56455	-0.231276	0.196542	0.706544	0.794832	0.17949	0.745961	0.0109049	0.0024381	2.61295	-0.0552603	0.200765	0.697312	-0.0694761	0.00107998	2.96659	-0.194998	0.00185431	2.73182	-0.0722297
1046333	2B	169.524	0.000602749	3.21986	-0.06322	0.05158	1.28752	-0.174172	0.200978	0.696851	0.29286	0.645746	0.189938	-0.119965	0.163053	0.787672	0.108876	0.150062	0.82373	-0.0919372	0.37647	0.424269	-0.0462055	0.105112	0.978349	-0.669238
2322232	2B	169.524	0.00086615	3.06241	0.00176149	0.0504	1.29757	-0.297357	0.317988	0.497589	-3.31454	0.290501	0.536852	0.425148	0.00166079	2.77968	-0.0823779	0.355898	0.448675	-0.140254	0.00255601	2.59244	-0.0911233	0.00555166	2.25558	0.139485
2322248	2B	170.206	0.00152511	2.8167	-0.242262	0.0189014	1.72351	1.09691	0.187517	0.72696	0.42308	0.180804	0.742793	0.777817	0.00089023	3.0505	0.109434	0.34057	0.467794	-0.0311444	0.00120704	2.91828	0.157796	0.00177662	2.75041	-0.123174
1117771	2B	202.548	0.0235786	1.62748	0.716363	0.00402262	2.39549	0.447817	0.000358807	3.44514	1.31635	0.0016098	2.79323	2.40053	0.0139721	1.85474	0.396819	3.9e-05	4.40841	-0.420702	0.0142997	1.84467	-0.226663	0.118302	0.927009	0.0946351
1236960	2B	202.548	0.0387639	1.41157	0.600447	0.142628	0.845795	0.144888	0.00966716	2.0147	1.6569	0.00479805	2.31894	3.25504	0.0604003	1.21896	-0.0720299	4.61e-05	4.33599	-0.339223	0.0751454	1.1241	-0.0457484	0.0834504	1.07857	0.0107316
1296890	2B	202.548	0.0581832	1.2352	0.0896167	0.0569234	1.24471	-1.22984	0.107103	0.970199	-0.303659	0.0876351	1.05732	0.0947111	0.192327	0.715959	-0.367938	0.00095612	3.01949	-0.120136	0.134582	0.871015	0.357837	0.441434	0.355134	-0.0633327
1297955	2B	202.548	0.379386	0.420919	-0.0415293	0.052144	1.2828	1.29547	0.461262	0.336052	-1.71804	0.652503	0.185417	0.068701	0.180098	0.74449	-0.238878	0.000233816	3.63113	-0.607571	0.0821285	1.08551	0.230236	0.0604685	1.21847	0.102094
1298829	2B	202.548	0.0816607	1.08799	-0.018557	0.291576	0.535248	-0.871002	0.0903122	1.04425	0.238327	0.0478091	1.32049	-0.255137	0.0735631	1.13334	0.0540323	0.000571775	3.24278	-0.418164	0.355137	0.449605	-0.077564	0.354115	0.450856	0.147729
4663965	2B	203.488	0.0957249	1.01898	-0.738837	0.0150774	1.82167	-2.37182	0.142283	0.846848	0.935558	0.163688	0.785983	-10.7721	0.0993981	1.00262	-1.24028	6.96e-05	4.15762	-1.08759	0.0947001	1.02365	0.10979	0.110536	0.956495	-0.014869
1337290	2B	210.302	0.494835	0.305539	0.104563	0.0147506	1.83119	-0.626702	9.01548e-05	4.04501	-0.572128	0.0415858	1.38106	-0.737772	0.268693	0.570744	-0.00557114	0.21997	0.657637	0.263044	0.361669	0.441689	-0.126272	0.473807	0.324398	-0.153729
2246033	2D	137.48	0.0173981	1.7595	0.021271	0.156197	0.806328	0.515222	0.0268666	1.57079	0.970675	0.000440305	3.35625	1.19807	0.0789985	1.10238	0.227975	0.0033669	2.47277	0.303384	0.0385019	1.41452	0.134216	0.221892	0.653858	0.0288974
2338436	2D	137.48	0.0451047	1.34578	-0.509266	0.293174	0.532875	-0.454405	0.0562021	1.25025	4.56773	0.0219921	1.65773	5.18317	0.107597	0.968201	0.0174298	0.00083137	3.08021	0.150639	0.0515404	1.28785	0.0188038	0.0237461	1.62441	-0.126116
2243695	2D	265.123	0.000894156	3.04859	0.458554	0.00818532	2.08696	-0.609188	0.138455	0.858691	-2.17499	0.0157206	1.80353	-1.33498	0.0284901	1.54531	0.0560409	0.704599	0.152058	0.521653	0.16016	0.795445	0.227043	0.0532166	1.27395	0.225421
1123104	3A	84.02	0.000629395	3.20108	0.332224	0.277373	0.556935	0.329877	0.115029	0.939193	2.09863	0.367898	0.434272	2.4395	0.186681	0.7289	0.290536	0.10878	0.963451	-0.0225963	0.00822203	2.08502	0.212042	0.0311579	1.50643	0.185264
2253468	3A	92.77	0.467992	0.329762	0.191162	0.0023266	2.63328	0.0156948	0.00701869	2.15374	-0.67649	0.0237648	1.62407	-0.215892	0.000382926	3.41689	0.0644614	0.542395	0.265685	0.120037	0.00603283	2.21948	0.212252	0.0315436	1.50109	0.24832
2295584	3A	100.603	0.994858	0.0022391	0.141619	0.00763987	2.11691	0.311028	0.00204412	2.68949	0.511464	0.000809084	3.09201	1.57671	0.0197942	1.70346	0.0174391	0.497847	0.302904	-0.0329516	0.0858098	1.06646	-0.0400671	0.0270251	1.56823	0.00358842
1116501	3A	198.041	0.278184	0.555668	-0.441274	0.0303796	1.51742	-0.65312	0.00804538	2.09445	-0.13371	0.00470503	2.32744	-0.0569858	0.0996799	1.00139	-0.291158	0.000584723	3.23305	-0.115318	0.077365	1.11146	-0.325515	0.0672228	1.17248	-0.290693
1237203	3A	257.704	0.302551	0.519202	0.407866	4.09074e-05	4.3882	0.604272	0.0356071	1.44846	2.10043	0.0298339	1.52529	1.21981	0.00685697	2.16387	0.0573338	0.0050406	2.29752	-0.0475859	0.00637574	2.19547	-0.156928	0.00703742	2.15259	-0.205885
2307351	3B	9.1354	0.00689783	2.16129	-0.418512	0.0209342	1.67914	-3.3361	0.0211484	1.67472	-2.61423	0.0587769	1.23079	-3.6323	0.0532191	1.27393	-0.26141	0.0820854	1.08573	-0.0910039	5.64792e-05	4.24811	-0.231557	0.000896623	3.04739	-0.139477
1239212	3B	9.686	0.00053167	3.27436	-0.0776322	0.0494632	1.30572	0.707593	0.0903203	1.04421	0.468265	0.061591	1.21048	0.929672	0.00375774	2.42507	-0.0767091	0.0158445	1.80012	0.0475348	0.000145757	3.83637	-0.0234567	0.000565895	3.24726	-0.00638457
992483	3D	116.66	0.718101	0.143814	NA	0.000131373	3.88149	-0.414366	0.00412812	2.38425	-1.19366	0.18615	0.730137	-0.178326	0.158006	0.801326	-0.174022	0.0121333	1.91602	-0.144698	0.520523	0.28356	NA	0.97849	0.0094436	-0.280788
1120960	4A	177.335	0.956471	0.0193282	0.727673	0.134949	0.869829	0.633688	0.000169877	3.76987	1.02811	0.00314243	2.50273	0.10969	0.536254	0.27063	-0.211561	0.748007	0.126095	-0.0486153	0.215102	0.667355	-0.0392853	0.469288	0.328561	0.0331606
1131408	4A	217.89	0.337466	0.47177	-0.135311	0.592548	0.227276	-0.391731	0.854599	0.0682377	-0.902074	0.529239	0.276348	2.11871	0.0100623	1.9973	0.290068	0.370286	0.431462	0.354095	0.135188	0.869063	0.277103	0.000162252	3.78981	0.420065
3021792	4D	85.1467	0.377316	0.423295	0.0904617	0.0213147	1.67132	0.0113775	0.000179917	3.74493	0.303672	0.00332512	2.47819	1.22907	0.0288525	1.53982	-0.0333671	0.041878	1.37801	-0.289984	0.00039751	3.40065	-0.0797897	0.000108683	3.96384	-0.385628
1117919	4D	106.442	0.584757	0.233025	-0.383726	0.000821754	3.08526	1.19619	0.0154735	1.81041	1.84545	0.0505973	1.29587	1.31556	0.0107038	1.97046	0.187015	0.289713	0.538031	-0.118662	0.125464	0.901481	-0.0371765	0.0881758	1.05465	0.114949
1127003	5A	112.784	1.47e-05	4.83156	-0.036197	0.0619416	1.20802	0.464366	0.0199302	1.70049	0.380831	0.00535262	2.27143	-0.192107	0.00719286	2.1431	-0.0589946	0.098652	1.00589	0.0726406	0.00351253	2.45438	-0.162871	0.00849386	2.07089	-0.244884
1088238	5B	23.376	0.862247	0.0643682	NA	0.33543	0.474398	NA	0.302778	0.518875	NA	0.145431	0.837343	NA	0.26728	0.573033	NA	0.000547811	3.26137	NA	0.544276	0.264181	NA	0.130787	0.883436	NA
1125706	5B	43.79	0.922118	0.0352133	-0.00251479	0.15285	0.815736	-0.147565	0.404216	0.393387	-0.66106	0.744703	0.128017	-0.233593	0.19714	0.705225	0.0484886	0.280367	0.552273	0.186966	0.125849	0.900149	-0.0726196	0.000837429	3.07705	-0.0180498
1128792	5B	49.0223	0.0254181	1.59486	-0.238193	0.00642134	2.19237	1.05486	0.0283036	1.54816	3.90886	0.00701296	2.1541	4.53217	0.0443682	1.35293	0.298384	0.000915147	3.03851	0.0147913	0.0465879	1.33173	-0.555546	0.0107581	1.96826	-0.358505
1104944	5B	53.7612	0.265485	0.575959	0.0971899	0.0368632	1.43341	0.769849	0.11729	0.930738	1.20598	0.00718855	2.14336	1.0294	0.0579391	1.23703	0.0387049	0.000846942	3.07215	0.0468935	0.167187	0.776798	0.109037	0.0721292	1.14189	0.0604542
991465	5D	112.143	0.938206	0.0277019	-0.105707	0.000239791	3.62017	0.147301	0.00680195	2.16737	-0.332339	0.0105035	1.97867	1.79491	0.158342	0.800403	0.0403142	0.00104176	2.98223	0.0942798	0.0219263	1.65903	0.102549	0.219542	0.658482	0.313115
3022417	6A	193.755	0.542503	0.265598	-0.177666	0.300594	0.52202	-0.99317	0.15989	0.796177	-1.92907	0.154985	0.80971	-2.67227	0.0648044	1.1884	-0.220599	0.0603971	1.21898	0.0319896	0.0108482	1.96464	-0.0109337	0.000244153	3.61234	-0.0183805
1097180	6B	4.598	0.235387	0.628218	-0.359867	0.0125688	1.90071	-0.776503	0.0133975	1.87298	-1.7876	0.127261	0.895304	0.965583	0.000508216	3.29395	-0.201804	0.0762275	1.11789	-0.163629	0.15677	0.804736	-0.526873	0.0715053	1.14566	0.142422
1302727	6B	4.598	0.0346178	1.4607	0.226408	0.0753124	1.12313	-1.65584	0.000224996	3.64783	-1.78757	0.00966533	2.01478	-1.10599	0.387381	0.411861	-0.429791	0.70243	0.153397	-1.11905	0.032713	1.48528	0.0212967	0.866973	0.0619943	-0.338456
1121581	6B	8.43003	0.250933	0.600442	-0.657113	0.000128884	3.8898	1.06292	0.033827	1.47074	0.562659	0.135897	0.866789	2.53627	0.0575111	1.24025	0.601797	0.159152	0.798187	0.154013	0.197116	0.705279	-0.389743	0.1872	0.727693	0.518311
1229248	6B	15.4196	0.0750521	1.12464	-1.40905	0.00231846	2.6348	4.44324	0.00106726	2.97173	4.48662	0.000269766	3.56901	8.01253	0.0519998	1.284	1.605	0.141459	0.84937	-0.150108	0.192291	0.716041	0.784599	0.35998	0.443722	1.08051
2290856	6B	45.168	0.217998	0.661548	0.150079	0.0337144	1.47218	-0.0613789	0.0163937	1.78532	-0.40401	0.00358061	2.44604	-0.328183	0.000234388	3.63006	0.122673	0.0106492	1.97268	0.18437	0.103235	0.986174	0.166758	0.0602136	1.22031	0.181537
1058394	6B	67.3175	0.16003	0.795799	-0.0266095	0.78553	0.104837	0.225001	0.617512	0.209354	-1.28139	0.669477	0.174264	-1.96738	0.0217123	1.66329	0.215194	0.0315396	1.50114	0.266155	0.0275222	1.56032	0.141687	0.000278549	3.5551	0.0936504
2293763	6B	145.251	0.462371	0.33501	-0.639175	0.00641316	2.19293	-0.88653	0.00147433	2.83141	-2.31267	0.000850015	3.07057	-3.44067	0.384584	0.415008	-0.177834	0.414191	0.3828	0.111617	0.397683	0.400463	0.307207	0.561639	0.250542	-0.304045
1109194	6B	160.924	0.202553	0.693461	0.653889	0.0442708	1.35388	-0.766824	0.0975356	1.01084	1.51565	0.0823692	1.08424	2.24379	0.000635616	3.19681	-0.370279	0.0892468	1.04941	0.238295	0.00592401	2.22738	-0.235673	0.000518026	3.28565	-0.319927
1244188	7A	184.689	0.218435	0.660677	0.734886	0.425394	0.371209	0.274237	0.672853	0.17208	0.970301	0.617236	0.209549	0.787667	0.0107456	1.96877	0.361875	0.000448557	3.34818	0.153986	0.00943918	2.02507	0.137501	0.00376004	2.42481	0.152831
1090077	7A	285.343	0.515932	0.287407	-0.430072	0.632534	0.198916	-0.364328	0.376991	0.423669	-1.15703	0.236401	0.62635	6.07029	0.375262	0.425666	-0.0815517	0.000139972	3.85396	-0.0489807	0.00660431	2.18017	-0.104775	0.00381208	2.41884	-0.0427383
1126816	7B	40.498	0.244524	0.611679	0.788479	0.0440287	1.35626	1.05191	0.000542205	3.26584	2.31254	0.00310022	2.50861	4.59659	0.0805117	1.09414	0.169077	0.239581	0.620548	0.368001	0.467472	0.330245	0.0449194	0.953529	0.020666	0.167385
1059624	7B	75.134	0.877674	0.0566669	0.153054	0.00953643	2.02061	-0.104513	0.000578512	3.23769	0.12294	0.0736122	1.13305	0.552087	0.149192	0.826255	0.0420683	0.881056	0.0549966	-0.326643	0.0813777	1.08949	0.122571	0.314639	0.502188	-0.0335027
1259637	7B	75.134	0.0348625	1.45764	0.512351	0.000674964	3.17072	-0.0122245	0.0079295	2.10075	0.618157	0.00573568	2.24141	1.55105	0.0399021	1.399	0.0397916	0.630399	0.200385	-0.0416695	0.0138123	1.85973	0.35405	0.132636	0.877338	0.192021
1107669	7B	108.893	0.0326544	1.48606	0.298706	0.00263656	2.57896	-0.259394	0.000697687	3.15634	0.449552	0.000383001	3.4168	1.64107	0.0738315	1.13176	0.189029	0.285345	0.54463	-0.0473138	0.0616265	1.21023	0.0342314	0.209883	0.678024	0.118898
1298605	7B	116.907	0.912921	0.0395668	0.311454	0.0277931	1.55606	-0.30951	0.00497157	2.30351	0.0891366	0.000612339	3.21301	-0.112109	0.182439	0.738882	0.0947584	0.0723702	1.14044	0.0922016	0.117462	0.930102	-0.0933367	0.195664	0.708488	-0.0362919
3026338	7B	116.907	0.118976	0.924542	-0.0797678	0.00398964	2.39907	-0.900903	0.000458576	3.33859	-0.835646	0.000261748	3.58212	-2.98737	0.0194576	1.71091	-0.146759	0.227026	0.643925	0.0920988	0.172115	0.764182	-0.108481	0.071349	1.14661	-0.0600759
1159261	7B	118.495	0.149417	0.825599	-0.0918181	0.000923661	3.03449	0.0157923	0.00157399	2.803	-0.176909	0.000564336	3.24846	0.606039	0.00185806	2.73094	-0.0054417	0.0418372	1.37844	-0.293934	0.0748898	1.12558	-0.140034	0.0425095	1.37151	-0.236719
1066421	7B	217.184	0.290469	0.5369	-0.00219153	0.000427922	3.36864	0.140682	0.00379028	2.42133	0.304212	0.0101466	1.99368	4.828	0.00288506	2.53984	-0.147176	0.00873957	2.05851	-0.00106347	0.0633686	1.19813	-0.228327	0.108777	0.963464	-0.0250496
1105401	7D	110.588	0.4034	0.394264	-0.206577	0.479513	0.3192	-0.27927	0.693295	0.159082	-0.884683	0.396067	0.402231	-0.615815	0.726476	0.138779	-0.100006	0.000496328	3.30423	-0.271323	0.986791	0.00577502	-0.255728	0.977997	0.00966247	-0.256474
2303363	7D	137.187	0.291434	0.53546	0.143098	0.856491	0.067277	-0.304805	0.716325	0.14489	-0.551723	0.682114	0.166143	0.112796	0.447193	0.349505	-0.0660984	0.203608	0.691205	-0.0206528	0.000925162	3.03378	-0.0462289	0.00640797	2.19328	-0.0518008
