# Supplementary material for: Mining the Vavilov wheat diversity panel for new sources of adult plant resistance to stripe rust
Source: Theor Appl Genet. 2022 Feb 3;135(4):1355–73. doi: 10.1007/s00122-022-04037-8 (PMC9033734; doi:10.1007/s00122-022-04037-8)
Supplement: Supplementary file 7 — Supplementary file7 (XLSX 15 kb) [file 122_2022_4037_MOESM7_ESM.xlsx]

## Sheet: Sheet1
Online resource 7. Comparison of QTL position on DArT concensus map to Maccaferri concensus map
QTL name	Peak Marker a	Chr.	Position (DArT) (cM)b	Position (Maccaferri) (cM)c
qNV.Yr-1B-1	1219437	1B	241.91	158.85
qNV.Yr-1B-2	1119286	1B	269.26	165.05
qNV.Yr-1D-1	1862252	1D	29.72	39.99
qNV.Yr-1D-2	1229892	1D	47.7	46.8
qNV.Yr-2A.1	2295954	2A	9.93	7.18
qNV.Yr-2A.2	1255550	2A	24.56	13.16
qNV.Yr-2A.3	1093102	2A	46.78	40.8
qNV.Yr-2A.4	1122504	2A	60.52	49.26
qNV.Yr-2A.5	1862406	2A	68.57	57.16
qNV.Yr-2A.6	1183380	2A	124.25	223.99
qNV.Yr-2B.1	2289349	2B	78.31	199.91
qNV.Yr-2B.2	1235357		88.54	250.27
	1233396		88.92
	3064531		88.98
	2322232		89.52
	981525		89.52
	1046333		89.52
	2322248		89.88	278.05
qNV.Yr-2B.3	1236960	2B	107.02	309.72
	1117771
	1337290
	1296890
	1297955
	4663965
	1298829
qNV.Yr-2D.1	2246033	2D	70.85	170.92
	2338436
qNV.Yr-2D.2	2243695	2D	136.45	192.87
qNV.Yr-3A.1	1123104	3A	44.75	91.56
qNV.Yr-3A.2	2253468	3A	49.23	111.85
qNV.Yr-3A.3	2295584	3A	53.26	129.03
qNV.Yr-3A.4	1116501	3A	109.54	161.82
qNV.Yr-3A.5	1237203	3A	142.13	178.62
qNV.Yr-3B	2307351	3B	4.97	14.98
	1239212		5.25
qNV.Yr-3D.1	992483	3D	59.49	46.11
qNV.Yr-3D.2	1228106	3D	123.84	82.88
qNV.Yr-4A.1	1120960	4A	96.08	150.97
qNV.Yr-4A.2	1131408	4A	117.26	166.77
qNV.Yr-4D.1	3021792	4D	43.44	64.12
qNV.Yr-4D.2	1117919	4D	54.74	86.26
qNV.Yr-5A	1127003	5A	58.39	95.3
qNV.Yr-5B.1	1088238	5B	12.41	27.59
qNV.Yr-5B.2	1125706	5B	22.69	40.48
qNV.Yr-5B.3	1104944	5B	27.83	44.37
	1128792		29.32	47.7
qNV.Yr-5B.4	1107669	5B	46.54	112.18
qNV.Yr-5D	991465	5D	58.61	86.99
qNV.Yr-6A	3022417	6A	100.76	201.17
qNV.Yr-6B.1	1302727	6B	2.41	14.43
	1097180		2.41
	1121581		4.36
qNV.Yr-6B.2	1229248	6B	10.89	14.66
qNV.Yr-6B.3	2290856	6B	23.19	40.13
qNV.Yr-6B.4	1058394	6B	35.34	99.28
qNV.Yr-6B.5	2293763	6B	79.73	146.47
	1109194		82.95
qNV.Yr-7A.1	1244188	7A	96.07	116.22
qNV.Yr-7A.2	1090077	7A	149.56	186.54
qNV.Yr-7B.1	1126816	7B	20.97	37.01
qNV.Yr-7B.2	1059624	7B	38.66	47.7
	1259637		38.65
qNV.Yr-7B.3	1298605	7B	58.63	90.79
	3026338		59.74
	1159261		60.75
qNV.Yr-7B.4	1066421	7B	118.47	155.24
qNV.Yr-7D.1	1105401	7D	56.58	90.53
qNV.Yr-7D.2	2303363	7D	72.12	112.97
a Most strongly associated marker for the QTL
b Chromosome position (cM) of the QTL on the DArTseq wheat consensus map (v 4.0)
c Chromosome position (cM) of the QTL on the Maccaferri consensus map
